# Supplementary material for: Comparing acute effects of heavy resistance, plyometric, and complex training on post-activation performance enhancement in elite swimmers: a randomized controlled trial
Source: Front Physiol. 2026 Mar 16;17:1748244. doi: 10.3389/fphys.2026.1748244 (PMC13033526; doi:10.3389/fphys.2026.1748244)
Supplement: Supplementary file 1 [file DataSheet1.xlsx]

## Sheet: data
group	Height	Mass	Age	sRPE	50m freestyle	training experience	15m Time_T1	15m Time_T2	15m Time_T3	15m Time_T4	15m Time_T5	Peak Horizontal Force_T1	Peak Horizontal Force_T2	Peak Horizontal Force_T3	Peak Horizontal Force_T4	Peak Horizontal Force_T5	Average Propulsive Force_T1	Average Propulsive Force_T2	Average Propulsive Force_T3	Average Propulsive Force_T4	Average Propulsive Force_T5	Propulsive impulse_T1	Propulsive impulse_T2	Propulsive impulse_T3	Propulsive impulse_T4	Propulsive impulse_T5	Take-off velocity_T1	Take-off velocity_T2	Take-off velocity_T3	Take-off velocity_T4	Take-off velocity_T5	CMJ Height_T1	CMJ Height_T2	CMJ Height_T3	CMJ Height_T4	CMJ Height_T5	Peak Power_T1	Peak Power_T2	Peak Power_T3	Peak Power_T4	Peak Power_T5
1	164.73	64.39	21	76.02	26.17	7.22	6.89	6.51	7.41	6.55	6.51	1337.38	1320.83	1311.22	1353.51	1345.96	936.51	949.51	1035.98	994.27	1148	338.18	341.87	344.28	379.12	350.48	4.2	4.14	4.15	4.14	4.29	39.55	42.57	32.25	37.12	33.2	51.53	50.74	50.81	52.24	51.65
1	176.24	70.28	21	78.95	23.12	7.64	6.89	6.52	6.41	6.56	6.9	1301.65	1311.19	1317.55	1323.63	1337.42	1008.95	1107.5	1107.1	956.58	975.15	340.31	340.08	332.96	371.47	350.37	4.14	4	4.04	4.05	4.13	40.98	37.84	34.23	41.89	35.01	51.62	53.78	50.44	51.03	51.89
1	166.38	67	22	71.26	24.68	6.62	6.44	6.5	6.82	6.9	6.84	1314.62	1311.2	1315.73	1368.5	1301.6	1042.99	1081.26	1011.96	1042.14	1051.4	342.09	347.69	331.87	348.5	368.6	4	4.4	4.28	4.3	4.27	43.01	42.29	37.81	36.72	44.28	53.15	54.61	51.01	52.67	52.28
1	178.04	59.61	20	72.89	22.97	7.06	6.88	6.9	6.43	6.9	6.5	1333.87	1300.2	1305.92	1317.52	1301.23	1098.51	1150	1076.76	1162.2	1087.45	348.98	347.55	354.91	324.62	320.25	3.98	4.22	4.17	4.09	4.06	40.76	43.46	44.94	39	41.57	53.59	51.68	53.04	51.42	52.48
1	182.48	67.81	21	76.27	25.56	8.8	6.87	6.49	6.4	6.89	6.89	1321.2	1325.58	1315.04	1326.75	1331.26	998.92	1129.8	965.197	970.03	945.19	346.96	347.15	339.89	337.74	328.17	4.38	4.15	4.2	4.27	4.05	30.19	37.94	44.95	39.07	41.96	50.3	52.97	52.56	52.81	51.81
1	160.47	55.71	22	74.01	24.87	6.93	6.43	6.9	6.82	6.88	6.88	1317.8	1335.68	1315.65	1261.73	1305.84	928.58	919.23	1072.82	1158.99	1110.85	343.88	343.62	364.79	336.01	348.25	4.15	4.1	4.16	4.1	4.31	44.19	44.47	30.62	36.66	44.5	50.53	52.14	52.87	52.26	51.74
1	161.61	70.47	22	77.25	26.24	7.78	6.45	6.89	6.81	6.54	6.49	1335.93	1330.66	1326.57	1251.24	1314.03	1106.42	1150	1001.17	1011.03	999.59	353.61	340.06	360.6	328.74	362.09	4.29	4.13	4.21	4.21	4.14	44	31.62	44.45	33.2	32.02	54.66	51.83	53.6	51.54	52.06
1	171.2	76.66	20	73.52	26.36	9.17	6.86	6.88	6.8	6.53	6.87	1322.04	1333.8	1334.32	1412.94	1321.57	1052.39	1034.02	1049.94	920.3	966.52	336.42	332.81	333.81	324.84	326.76	4.13	4.04	4.14	4.23	4.2	43.26	31.82	44.37	45	32.23	52.35	51.55	52.71	53.1	51.8
1	170.73	77.21	21	76.1	23.37	7.57	6.46	6.87	6.79	6.57	6.86	1330.64	1306.4	1304.45	1302.98	1316.87	956.66	914.36	951.842	926.29	1074.05	345.77	342.76	338.57	322.01	344.84	4.16	4.08	4.08	4.15	4.12	30.21	31.29	44.51	31.85	44.31	52.98	52.39	51.63	53.05	51.86
1	184.64	76.76	20	73.19	22.31	9.25	6.85	6.53	6.44	6.58	6.52	1302.04	1334.08	1314.23	1299.89	1331.46	1144.3	1044.92	1123.66	1158.98	1100.79	342.2	344.88	330.22	342.91	354.86	4.12	4.07	4.17	4.11	4.15	44.22	45.03	44.61	44.82	44.2	54.21	50.2	52.8	51.98	51.64
1	180.75	58.73	22	78.82	22.16	9.5	6.84	6.86	6.78	6.87	6.48	1300	1336.37	1339.69	1323.82	1312.34	1155.56	974.8	1025.84	1111.59	988.74	349.81	344.4	341.4	347.73	323.14	4.17	4.28	4.13	4.02	4.16	30.38	44.54	30.69	44.92	43.45	50.28	50.96	53.35	50.86	52.6
2	177.25	63.4	21	77.15	26.11	6.6	6.64	6.83	6.48	6.3	6.82	1335.63	1363.34	1307.9	1389.93	1381.3	1073.21	1012.28	1138.6	1023.7	1127.34	353.007	343.54	359.41	355.27	373.11	4.15	4.22	4.25	4.31	4.15	45.21	42.61	41	45.07	38.53	52.08	51.81	54.72	53.99	54.68
2	168.44	64.84	21	73	22.93	7.86	6.65	6.82	6.54	6.85	6.81	1321.68	1357	1393.21	1429.53	1357.71	904.07	942.5	997.45	975.62	1134.19	338.393	340.9	365.09	379.14	335.39	4.21	4.09	4.06	4.45	4.36	37.74	37.75	44.59	36.12	47	53.61	51.01	53.52	52.86	52.24
2	160.38	77.99	21	70.59	23.52	8.01	6.63	6.81	6.86	6.31	6.28	1304.52	1348.98	1349.32	1451	1344.05	963	1066.8	947.52	1160.31	1172.78	339.708	361.01	351.24	325.95	391.89	3.98	4.06	4.21	4	4.07	31.64	36.19	44.9	43.25	35.03	54.33	53.63	55.48	55.6	53.49
2	171.98	65.02	22	70.83	22.61	7.18	6.84	6.8	6.85	6.84	6.29	1308.16	1343.8	1397.1	1293.98	1358.71	1015.88	1068.34	934.58	1104.74	1072.69	334.539	348.63	346.6	354.32	358.15	4.36	4.29	3.99	4.35	4.52	38.99	39.61	41.58	32.86	45.12	54.51	51.31	54.31	54.04	54.9
2	183.38	72.9	22	74.46	24.61	9.13	6.62	6.36	6.47	6.32	6.3	1337.53	1392.63	1410.99	1342.98	1401.6	1004.33	977.46	976.88	1107.46	1172.77	354.362	368.74	341.07	365.82	342.21	4.38	4.38	4.44	4.32	4.27	35.35	40.84	43.65	45.01	39.06	54.38	54.51	56.23	57.12	54.27
2	167.87	60.08	21	78.52	25.67	8.95	6.83	6.79	6.46	6.83	6.8	1303.37	1304.4	1371.18	1451	1333.36	938.63	1093.94	1156.99	1115.78	1172.76	338.763	320.03	348.66	357.95	364.87	4.16	3.98	4.26	4.44	4.49	31.41	44.48	32.59	44.57	40.67	51.62	53.13	55.44	56.94	54.79
2	163.57	69.31	22	75.09	23.84	8.4	6.66	6.78	6.45	6.82	6.31	1321.61	1328.75	1358.72	1450.93	1387.66	1127.38	1099.72	1156.98	1140.36	1056.25	356.402	322.12	331.63	364.67	382.89	4.14	4.23	4.35	4.28	4.37	30.99	44.4	39.06	41.68	39.36	51.75	54.9	52.96	54.51	54.65
2	178.85	72.42	20	76.51	22.45	8.29	6.61	6.37	6.84	6.33	6.79	1324.68	1297.77	1312.39	1370.74	1389.62	1113.38	1102.83	1102.8	1168.97	1090.48	333.114	326.97	371.98	348.42	364.51	4.17	4.25	4.27	4.3	4.35	44.57	43.84	31.98	43.96	46.45	52.62	54.52	52.5	54.31	55.94
2	161.77	60.24	21	78.01	26.97	8.25	6.67	6.35	6.44	6.34	6.78	1309.44	1296.31	1319.26	1416.17	1400.55	1127.37	955.28	1047.62	1160.96	927	337.941	364.6	346.7	381.5	334.57	4.13	4.21	4.24	4.43	4.29	44.11	30.32	45	45.3	35.27	49.95	52.77	53.88	55.05	54.2
2	169.1	55.17	21	77.13	24.86	8.23	6.68	6.77	6.43	6.35	6.32	1331.85	1380.49	1333.57	1353.78	1377.31	1023.35	1108.88	1156.97	1161.34	1060.04	341.013	336.72	370.99	347.99	385.64	4.03	4.24	4.23	4.33	4.42	43.96	30.14	33.17	34.17	46.57	52.19	50.3	52.64	54.43	55.77
2	174.38	78.55	22	70.12	24.5	6.52	6.82	6.38	6.83	6.81	6.77	1300	1307.1	1395.29	1340.04	1390.36	1127.39	1121.98	1141.03	962.81	1172.79	346.564	366.32	330.54	383	381.97	4.18	4.2	4.31	4.29	4.47	44.73	44.3	44.66	44.67	46.82	50.04	51.79	55.85	57.5	55.46
3	169.31	59.54	22	78.51	22.2	9.2	6.86	6.34	6.83	6.88	6.87	1302.12	1313.92	1376.15	1352.38	1330.25	926.62	1110.52	1137.11	1042.03	1106.49	345.371	345.23	349.61	351.58	336.12	4.21	4.31	4.36	4.32	4.22	41.92	36.08	39.3	46.26	36.71	54.54	52.83	55.14	56.17	51.42
3	175.41	63.89	22	75.98	26.17	8.42	6.85	6.79	6.34	6.44	6.49	1329.69	1319.85	1401.43	1375.16	1343.91	1149.99	950	1155.93	1152.9	1140	350.212	349.92	378.39	366.24	361.78	4.23	4.14	4.43	4.08	4.39	33.41	35.76	45.21	41.85	40.47	53.07	52.74	56.92	55.16	51.63
3	171.05	79.07	20	73.29	23	9.37	6.62	6.78	6.35	6.87	6.48	1301.88	1313.91	1376.27	1424.51	1372.35	1129.76	990.73	1144.12	1153.34	1140.99	342.611	364.57	362.33	374.78	373.13	4.18	4.26	4.46	4.28	4.43	34.17	46.44	39.8	39.79	36.86	52.42	51.56	55.05	55.17	54.12
3	182.26	77.45	20	73.7	23.68	9.17	6.63	6.77	6.36	6.45	6.86	1312.46	1419.39	1413.33	1333.09	1368.07	1148.16	998.41	1095.61	1105.34	1142.18	341.796	364.38	360.39	374.72	328.18	3.98	4.46	4.48	4.25	3.98	37.87	42.47	38.02	40.33	44.33	52.37	51.62	55.62	53.16	55.27
3	168.84	62.01	21	77.04	22.6	6.92	6.61	6.76	6.37	6.46	6.5	1316.32	1313.93	1413.24	1424.58	1338.35	978.27	1136.59	1116.33	1148.23	1038.54	339.878	343.94	378.56	370.53	324.68	4.38	4.06	4.03	4.4	4.23	36.7	45.22	46.33	39.48	33.41	53.33	53.13	55.06	53.58	50.89
3	172.35	65.2	22	77.24	23.91	8.78	6.84	6.75	6.82	6.86	6.85	1322.66	1350.63	1399.61	1337.43	1320.59	1037.88	1126.58	1112.74	1156.62	991.89	349.983	336.37	371.11	348.6	323.62	4.19	4.32	4.41	4.47	4.12	41.1	46.28	36.11	44.09	45.3	51.59	53.4	56.51	51.95	51.96
3	166.55	66.24	21	78.82	25.59	7.79	6.83	6.33	6.38	6.47	6.51	1321.5	1366.46	1369.95	1422.52	1373.6	926.61	1156.23	1155.92	939.79	931.79	332.487	355.37	366.93	338.58	373.95	4.14	4.41	4.37	4.04	4.42	40.85	35.63	46.5	36	35.28	54.32	56.05	58.26	54.81	51.1
3	172.86	67.36	22	75.15	25.04	8.29	6.82	6.35	6.81	6.48	6.47	1302.63	1415.86	1369.5	1426.12	1328.15	1087.02	938.06	953.76	1082.43	934.7	344.124	351.5	372.21	354.43	357.63	4.17	4.35	4.35	4.33	4.21	45.3	32.25	33.31	46.6	36.56	51.8	53.17	55.51	54.51	55.58
3	162.31	77.75	22	76.65	24.45	7.37	6.64	6.74	6.8	6.85	6.84	1332.7	1313.9	1419.28	1376.5	1361.96	1008.94	1154.61	1010.26	1119.82	1139.97	347.874	373.63	363.47	347.32	364.67	3.99	4.3	4.4	4.45	4.04	34.43	45.52	46.12	33.42	34.18	50.5	54.87	55.71	55.91	54.76
3	179.94	68.63	21	72.67	24.69	8.46	6.6	6.36	6.33	6.49	6.83	1333.8	1395.74	1366.04	1352.01	1352.29	972.81	1060.39	1118.1	982.51	992.79	341.564	355.81	348.76	341.56	347.55	4.2	4.17	4.42	4.31	4.24	33.49	32.35	43.97	34.17	45.2	54.68	54.32	57.09	52.95	53.3
3	160.37	58.5	22	72.74	26.93	8.03	6.59	6.73	6.39	6.84	6.82	1337.03	1410.6	1402.7	1424.19	1321.54	1085.58	1156.57	1104.18	1087.39	1139.96	336.131	371.41	359.61	378.46	320.1	4.16	4.33	4.28	4.34	4.29	44.62	42.56	46.35	46.52	45.22	51.76	56.1	54.7	55.11	53.72
3	178.88	58.91	21	74.96	27	7.69	6.65	6.72	6.79	6.5	6.46	1347.89	1448	1433.84	1286.9	1335.54	1026.36	1088.21	1155.94	1145.16	1006.08	349.57	345.43	377.29	349.25	364.84	4.29	4.29	4.38	4.3	4.1	44.55	46.26	46.15	46.37	44.58	51.96	56.18	54.3	55.45	51.33
4	167.75	66.3	21	78.03	24.88	7.51	6.84	6.5	6.3	6.34	6.72	1302.43	1410.47	1423.15	1418.02	1394.7	1101.13	1102.61	1081.29	1092.82	1156.61	338.588	365.81	380.14	368.68	370.8	4.14	4.31	4.41	4.42	4.38	35.53	32.63	45.98	43.24	37.92	49.86	53.77	56.14	58.73	51.93
4	168.03	74.64	21	76.12	26.65	6.69	6.83	6.74	6.68	6.62	6.71	1316.49	1300.8	1426.55	1407.49	1396.15	1122.66	1034.98	1145.76	1151.77	1146.99	335.773	369.27	380.9	362.24	370.52	4.36	4.36	4.47	4.5	4.52	32.24	37.87	41.85	46.78	46.01	53.71	54.13	57.77	52.82	60.19
4	170.93	68.2	21	71.18	24.59	6.61	6.82	6.51	6.67	6.63	6.7	1300.27	1346.65	1401.63	1395.36	1369.54	986.26	986.86	1116.7	1135.31	1092.85	339.325	345.03	361.47	366.94	374.48	3.96	4.44	4.32	4.48	4.19	39.44	45.94	45.19	45.73	44.79	53.83	56.89	55.24	59.63	55.66
4	182.56	71.47	21	75.41	23.19	8.98	6.57	6.73	6.31	6.61	6.69	1337.77	1439.39	1395.78	1427.54	1408.31	960.82	1067.07	1126.36	1129.43	1109.23	347.169	339.89	356.44	388.08	383.06	4.15	4.04	4.42	4.36	4.39	37.97	34.75	44.93	37.98	44.56	51.08	55.19	58.3	60.29	58.13
4	177.55	70.43	22	72.73	23.54	9.1	6.58	6.49	6.66	6.6	6.35	1335.89	1406.01	1417.63	1382.8	1392.06	1129.73	1164.99	1134.31	1117.57	1089.89	353.901	348.32	359.09	367.99	352.38	4.13	4.43	4.4	4.51	4.41	36.19	46.4	43.72	46.7	37.99	54.56	52.56	58.22	58.93	58.11
4	161.22	69.69	22	73.44	23.6	7.49	6.59	6.72	6.32	6.35	6.36	1329.48	1277.02	1381.05	1429.1	1369.62	974.12	1102.3	1090.81	1150.51	1089.98	348.515	345.4	376.25	366.29	363.52	4.16	4.18	4.43	4.43	4.37	33.98	39.26	45.38	38.17	40.55	53.29	52.63	56.4	59.78	52.77
4	161.35	72.9	21	70.85	26.54	8.49	6.56	6.71	6.65	6.64	6.43	1313.16	1439.4	1368.95	1454.89	1379.75	974.47	936.91	1128.91	1147.47	1112.19	339.792	353.95	378.34	388.26	384.25	4.12	4.32	4.39	4.41	4.46	45.49	43.92	43.94	39.16	42.88	51.72	55.66	54.13	55.83	58.87
4	164.06	67.56	21	78.83	24.06	6.73	6.51	6.48	6.64	6.59	6.68	1316.74	1381.79	1423.81	1443.62	1404.44	974.39	1148.39	1121.19	1125.39	1089	337.076	350.08	369.84	364.51	361.42	4.19	4.3	4.44	4.44	4.4	39.41	41.94	38.62	46.38	45.56	50.56	56.68	55.16	57.07	52.13
4	172.66	58.51	21	72.25	24.23	8.14	6.81	6.7	6.33	6.58	6.44	1322.19	1277.03	1380.99	1381.06	1378.93	1003.24	1092.15	1088.36	1082.21	1132.26	348.711	358.6	373.33	374.55	353.58	4.34	4.42	4.38	4.4	4.36	31.9	32.2	46.1	47	37.27	52.32	54.12	56.48	55.45	59.32
4	168.02	67.7	21	74.68	24.4	9.47	6.8	6.52	6.63	6.36	6.67	1308.47	1439.38	1423.68	1437.88	1412.48	990.44	1166.48	1095.67	1154.24	1100.49	343.943	372	364.7	380.02	365.66	4.17	4.33	4.45	4.45	4.35	45.35	44.8	38.56	38.77	46.24	50.32	57.09	56.78	54.88	56.11
4	182.01	72.82	22	79.02	26.33	8.47	6.79	6.58	6.46	6.65	6.45	1313.76	1400.83	1406.32	1364.78	1381.79	1149.98	1125.95	1138.59	1158.82	1086.72	336.395	359.41	379.93	382.31	357.89	4.11	4.29	4.37	4.39	4.21	45.05	46.17	38.53	46.98	45.63	54.16	52.39	58.46	57.71	56.4
4	160.39	57.42	21	74.8	23.18	8.48	6.78	6.47	6.62	6.37	6.66	1339.01	1439.37	1445.95	1448.92	1367.48	1101.94	1164.97	1154.77	1091.61	1115.36	353.53	374.09	376.34	382.34	383.76	4.33	4.34	4.46	4.46	4.3	45.36	45.79	44.82	45.97	46.27	52.8	53.7	56.62	59.59	52.25
4	172.83	65.64	20	72.94	23.36	9.5	6.6	6.59	6.47	6.57	6.65	1333.4	1327.97	1445.94	1448.91	1395.66	1025.81	978.79	1118.17	1102.26	1141.98	340.496	364.69	355.34	353.29	364.58	4	4.28	4.36	4.38	4.42	38.42	43.74	43.35	46.75	36.89	54.54	53.81	58.72	54.76	53.88
